# Supplementary material for: The effect of omeprazole on the development of experimental autoimmune encephalomyelitis in C57BL/6J and SJL/J mice
Source: BMC Res Notes. 2014 Sep 4;7:605. doi: 10.1186/1756-0500-7-605 (PMC4167283; doi:10.1186/1756-0500-7-605)
Supplement: Supplementary file 1 — Additional file 1: Table S1: Operational taxonomic units. (XLSX 28 KB) [file 13104_2014_3135_MOESM1_ESM.xlsx]

## Sheet: Sheet1
Supplemental Table 1 - Operational taxonomic units
		Omeprazole					Saline
Taxon		OME1	OME2	OME3	OME4	OME5	SAL1	SAL2	SAL3	SAL4	SAL5
No blast hit;Other;Other;Other;Other;Other;Other	No BLAST hit	1.04564e-05	2.45042e-05	4.44304e-06	3.86361e-05	7.2384e-06	0	0	3.93331e-05	6.4377e-05	6.04002e-05
k__Bacteria; p__Actinobacteria; c__Actinobacteria; o__Bifidobacteriales; f__Bifidobacteriaceae; g__Bifidobacterium; s__	Bifidobacterium sp.	4.18257e-05	6.37108e-05	7.10887e-05	0.000207669	0.000101338	5.31456e-05	2.39313e-05	0.000117999	0.000128754	0.000317101
k__Bacteria; p__Actinobacteria; c__Coriobacteriia; o__Coriobacteriales; f__Coriobacteriaceae; g__Adlercreutzia; s__	Adlercreutzia sp.	6.27385e-05	7.84133e-05	5.33165e-05	3.86361e-05	0.000115814	0.000129912	0.000131622	6.74282e-05	9.65655e-05	0.000115767
k__Bacteria; p__Bacteroidetes; c__Bacteroidia; o__Bacteroidales; f__; g__; s__	Order Bacteroidales, unidentified sp.	0	0	0	0	0	0	6.58111e-05	0	0	0
k__Bacteria; p__Bacteroidetes; c__Bacteroidia; o__Bacteroidales; f__Bacteroidaceae; g__Bacteroides; s__	Bacteroides sp.	0	4.90083e-06	8.88608e-06	4.82952e-06	5.06688e-05	0	5.98283e-06	0.000106761	0	0
k__Bacteria; p__Bacteroidetes; c__Bacteroidia; o__Bacteroidales; f__Bacteroidaceae; g__Bacteroides; s__acidifaciens	Bacteroides acidifaciens	0.000360747	0.000642009	0.000457633	0.000246305	0.000296775	0.000537361	0.000341021	0.000707996	0.000692053	0.000563735
k__Bacteria; p__Bacteroidetes; c__Bacteroidia; o__Bacteroidales; f__Bacteroidaceae; g__Bacteroides; s__ovatus	Bacteroides ovatus	2.61411e-05	5.881e-05	4.44304e-05	6.27837e-05	0.00013753	0.000129912	0.000185468	0.000269713	2.1459e-05	3.02001e-05
k__Bacteria; p__Bacteroidetes; c__Bacteroidia; o__Bacteroidales; f__Porphyromonadaceae; g__Parabacteroides; s__	Parabacteroides sp.	0	0	4.44304e-06	0	1.44768e-05	5.90507e-06	0	1.68571e-05	1.60942e-05	1.00667e-05
k__Bacteria; p__Bacteroidetes; c__Bacteroidia; o__Bacteroidales; f__Rikenellaceae; g__; s__	Family Rikenellaceae, unidentified sp.	0.0391698	0.0198435	0.0442305	0.0721627	0.0321096	0.0601136	0.093015	0.028348	0.0410618	0.0262187
k__Bacteria; p__Bacteroidetes; c__Bacteroidia; o__Bacteroidales; f__S24-7; g__; s__	Family S24-7, unidentified sp.	0.820238	0.705141	0.752691	0.785115	0.761524	0.726713	0.642879	0.648362	0.595594	0.743929
k__Bacteria; p__Bacteroidetes; c__Bacteroidia; o__Bacteroidales; f__[Paraprevotellaceae]; g__[Prevotella]; s__	Prevotella sp.	0	0	0	0	0	0	5.98283e-06	2.80951e-05	0	0
k__Bacteria; p__Bacteroidetes; c__Sphingobacteriia; o__Sphingobacteriales; f__Sphingobacteriaceae; g__; s__	Family Sphingobacteriaceae, unidentified sp.	0	0	0	1.44886e-05	1.44768e-05	5.90507e-06	5.98283e-05	2.24761e-05	1.60942e-05	0
k__Bacteria; p__Cyanobacteria; c__Chloroplast; o__Streptophyta; f__; g__; s__	Order Streptophyta, unidentified sp.	0	0	1.33291e-05	4.82952e-05	0	5.90507e-06	1.19657e-05	0	0	0
k__Bacteria; p__Deferribacteres; c__Deferribacteres; o__Deferribacterales; f__Deferribacteraceae; g__Mucispirillum; s__schaedleri	Mucispirillum schaedleri	0	0	0	0	2.17152e-05	2.36203e-05	0	0	0	0
k__Bacteria; p__Firmicutes; c__Bacilli; o__Bacillales; f__Staphylococcaceae; g__Staphylococcus; s__succinus	Staphylococcus succinus	0	0	0	0	0	5.90507e-06	1.79485e-05	0	1.07295e-05	0
k__Bacteria; p__Firmicutes; c__Bacilli; o__Lactobacillales; f__Enterococcaceae; g__Enterococcus; s__	Enterococcus sp.	1.56846e-05	9.80166e-06	0	0	0	0	0	0	0	1.00667e-05
k__Bacteria; p__Firmicutes; c__Bacilli; o__Lactobacillales; f__Lactobacillaceae; g__Lactobacillus; s__	Lactobacillus sp.	0.000135933	0.000220537	8.88608e-05	0.000115908	0.000123053	2.95254e-05	1.79485e-05	4.49522e-05	8.04712e-05	7.04668e-05
k__Bacteria; p__Firmicutes; c__Bacilli; o__Turicibacterales; f__Turicibacteraceae; g__Turicibacter; s__	Turicibacter sp.	0.00422962	0.0088362	0.000488735	0.000985222	0.000441543	0.00199591	0.00632983	0.00230942	0.00143775	0.00141437
k__Bacteria; p__Firmicutes; c__Clostridia; o__Clostridiales; f__; g__; s__	Order Clostridiales, unidentified sp.	0.0785225	0.148971	0.11412	0.0846035	0.131761	0.0866805	0.131981	0.165598	0.195717	0.0777501
k__Bacteria; p__Firmicutes; c__Clostridia; o__Clostridiales; f__Christensenellaceae; g__; s__	Family Christensenellaceae, unidentified sp.	0	4.90083e-06	0	0	0	0	0	0	2.68237e-05	0
k__Bacteria; p__Firmicutes; c__Clostridia; o__Clostridiales; f__Clostridiaceae; g__; s__	Family Clostridiaceae, unidentified sp.	0.000418257	0.000338157	0.000106633	0.000154545	0.000354682	0.000324779	0.000765802	0.000258475	0.000413086	0.000251667
k__Bacteria; p__Firmicutes; c__Clostridia; o__Clostridiales; f__Clostridiaceae; g__Clostridium; s__	Clostridium sp.	0.000334606	0.00311693	0.000857507	0.00304743	0.00164312	0.00441109	0.00151964	0.00229256	0.00179183	0.00105197
k__Bacteria; p__Firmicutes; c__Clostridia; o__Clostridiales; f__Clostridiaceae; g__Clostridium; s__perfringens	Clostridium perfringens	0	0	1.33291e-05	0	2.17152e-05	4.72406e-05	2.39313e-05	5.61902e-06	0	0
k__Bacteria; p__Firmicutes; c__Clostridia; o__Clostridiales; f__Clostridiaceae; g__SMB53; s__	SMB53 sp.	1.04564e-05	9.80166e-06	3.55443e-05	0.000106249	0.000123053	4.72406e-05	2.99141e-05	2.80951e-05	5.36475e-06	5.03335e-06
k__Bacteria; p__Firmicutes; c__Clostridia; o__Clostridiales; f__Dehalobacteriaceae; g__Dehalobacterium; s__	Dehalobacterium sp.	0.000360747	0.000421472	0.00024881	0.000251135	0.000195437	0.00038383	0.000502558	0.00051695	0.00114806	0.000528501
k__Bacteria; p__Firmicutes; c__Clostridia; o__Clostridiales; f__Lachnospiraceae; g__; s__	Family Lachnospiraceae, unidentified sp.	0.00472107	0.0158346	0.0277735	0.0140346	0.0101482	0.0211992	0.0270783	0.0103165	0.0221564	0.0248949
k__Bacteria; p__Firmicutes; c__Clostridia; o__Clostridiales; f__Lachnospiraceae; g__Coprococcus; s__	Coprococcus sp.	0.00195012	0.00387656	0.00348335	0.00206703	0.00293155	0.00462957	0.00600676	0.00591683	0.00758039	0.00374481
k__Bacteria; p__Firmicutes; c__Clostridia; o__Clostridiales; f__Lachnospiraceae; g__Dorea; s__	Dorea sp.	0.000125477	9.31158e-05	0.000115519	9.17608e-05	0.000130291	0.000124006	0.000209399	0.000674282	0.000166307	0.000317101
k__Bacteria; p__Firmicutes; c__Clostridia; o__Clostridiales; f__Lachnospiraceae; g__[Ruminococcus]; s__gnavus	Ruminococcus gnavus	0.000606473	0.000887051	0.00293241	0.00140539	0.000383635	0.00122235	0.00200425	0.000601235	0.00323494	0.00177174
k__Bacteria; p__Firmicutes; c__Clostridia; o__Clostridiales; f__Peptostreptococcaceae; g__; s__	Family Peptostreptococcaceae, unidentified sp.	4.70539e-05	4.90083e-05	0.000355443	0.00116391	0.000687648	0.000389735	0.000125639	0.000151714	9.12007e-05	2.51667e-05
k__Bacteria; p__Firmicutes; c__Clostridia; o__Clostridiales; f__Ruminococcaceae; g__; s__	Family Ruminococcaceae, unidentified sp.	0.0196581	0.0355996	0.0186608	0.0132039	0.020434	0.0233605	0.0194143	0.0309215	0.0303967	0.0227608
k__Bacteria; p__Firmicutes; c__Clostridia; o__Clostridiales; f__Ruminococcaceae; g__Anaerotruncus; s__	Anaerotruncus sp.	1.56846e-05	0	1.33291e-05	1.93181e-05	7.2384e-06	5.90507e-06	3.5897e-05	0.000129237	5.36475e-05	3.52334e-05
k__Bacteria; p__Firmicutes; c__Clostridia; o__Clostridiales; f__Ruminococcaceae; g__Oscillospira; s__	Oscillospira sp.	0.0166989	0.0331492	0.0247966	0.00882353	0.0103509	0.0218547	0.0319124	0.0337422	0.0411691	0.0236718
k__Bacteria; p__Firmicutes; c__Clostridia; o__Clostridiales; f__Ruminococcaceae; g__Ruminococcus; s__	Ruminococcus sp.	0.00611701	0.0166138	0.00439417	0.00414856	0.00632637	0.00754077	0.00825032	0.0125079	0.0224998	0.00444948
k__Bacteria; p__Firmicutes; c__Clostridia; o__Clostridiales; f__[Mogibacteriaceae]; g__; s__	Family Mogibacteriaceae, unidentified sp.	0.000104564	0.000112719	2.66583e-05	2.89771e-05	0.000130291	7.67659e-05	0.000263244	5.05712e-05	0.000123389	8.05335e-05
k__Bacteria; p__Firmicutes; c__Erysipelotrichi; o__Erysipelotrichales; f__Erysipelotrichaceae; g__; s__	Family Erysipelotrichaceae, unidentified sp.	0.00023527	0.000338157	0.000595368	0.00150681	0.000673172	0.000354304	0.000376918	0.000219142	0.000450639	0.000251667
k__Bacteria; p__Firmicutes; c__Erysipelotrichi; o__Erysipelotrichales; f__Erysipelotrichaceae; g__Allobaculum; s__	Allobaculum sp.	0.00143253	0.00165158	0.00196827	0.00424998	0.00343824	0.00107472	0.00086751	0.00458512	0.00548277	0.00947276
k__Bacteria; p__Firmicutes; c__Erysipelotrichi; o__Erysipelotrichales; f__Erysipelotrichaceae; g__Coprobacillus; s__	Coprobacillus sp.	1.56846e-05	0	4.44304e-06	4.82952e-06	0	0	0	5.61902e-06	0	0
k__Bacteria; p__Firmicutes; c__Erysipelotrichi; o__Erysipelotrichales; f__Erysipelotrichaceae; g__[Eubacterium]; s__	Eubacterium sp.	1.56846e-05	1.47025e-05	1.33291e-05	2.41476e-05	1.44768e-05	5.90507e-06	0	1.1238e-05	3.21885e-05	5.53668e-05
k__Bacteria; p__Proteobacteria; c__Alphaproteobacteria; o__Rickettsiales; f__mitochondria; g__Zea; s__luxurians	Zea luxurians	0	0	8.88608e-06	2.89771e-05	0	0	0	0	5.36475e-06	0
k__Bacteria; p__Proteobacteria; c__Alphaproteobacteria; o__Sphingomonadales; f__Sphingomonadaceae; g__Sphingomonas; s__	Sphingomonas sp.	1.04564e-05	0	0	0	0	1.77152e-05	1.19657e-05	0	0	0
k__Bacteria; p__Proteobacteria; c__Deltaproteobacteria; o__Desulfovibrionales; f__Desulfovibrionaceae; g__Bilophila; s__	Bilophila sp.	0	0	0	0	0	0	1.19657e-05	0	0	1.00667e-05
k__Bacteria; p__Proteobacteria; c__Gammaproteobacteria; o__Enterobacteriales; f__Enterobacteriaceae; g__; s__	Family Enterobacteriaceae, unidentified sp.	1.56846e-05	9.80166e-06	8.88608e-06	4.82952e-06	0.000282298	1.18101e-05	5.98283e-06	0	5.36475e-06	0
k__Bacteria; p__Proteobacteria; c__Gammaproteobacteria; o__Pseudomonadales; f__Pseudomonadaceae; g__; s__	Family Pseudomonadaceae, unidentified sp.	0	0	0	4.82952e-06	7.2384e-06	1.77152e-05	2.39313e-05	5.61902e-06	0	0
k__Bacteria; p__Proteobacteria; c__Gammaproteobacteria; o__Vibrionales; f__Pseudoalteromonadaceae; g__; s__	Family Pseudoalteromonadaceae, unidentified sp.	0	4.90083e-06	1.33291e-05	4.82952e-06	0	0	0	0	0	0
k__Bacteria; p__Tenericutes; c__Mollicutes; o__Acholeplasmatales; f__; g__; s__	Order Acholeplasmatales, unidentified sp.	0	9.80166e-06	8.88608e-06	4.82952e-06	7.2384e-06	0	0	1.68571e-05	2.1459e-05	1.51e-05
k__Bacteria; p__Tenericutes; c__Mollicutes; o__Anaeroplasmatales; f__Anaeroplasmataceae; g__Anaeroplasma; s__	Anearoplasma sp.	8.36514e-05	9.31158e-05	3.99874e-05	5.79542e-05	2.17152e-05	4.72406e-05	3.5897e-05	3.37141e-05	0.000171672	1.00667e-05
k__Bacteria; p__Tenericutes; c__Mollicutes; o__RF39; f__; g__; s__	Order RF39, unidentified sp.	0.00419303	0.00385695	0.00121295	0.001898	0.0149618	0.000242108	0.00107691	0.000623711	0.00909325	0.00269284
k__Bacteria; p__Verrucomicrobia; c__Verrucomicrobiae; o__Verrucomicrobiales; f__Verrucomicrobiaceae; g__Akkermansia; s__muciniphila	Akkermansia muciniphila	1.56846e-05	1.96033e-05	3.55443e-05	1.93181e-05	7.2384e-06	0.0361804	0.024374	0.0503464	0.0189429	0.0534139
